# Supplementary material for: The Burden of HMPV- and Influenza-Associated Hospitalizations in Adults in New Zealand Before and After the COVID-19 Pandemic, 2012–2023
Source: J Infect Dis. 2025 Jul 16;232(Suppl 1):S47–58. doi: 10.1093/infdis/jiaf150 (PMC12265057; doi:10.1093/infdis/jiaf150)
Supplement: jiaf150_Supplementary_Data [file jiaf150_supplementary_data.zip]

Archive with 2 entries (2 files):
- Supplementary.docx
- Supplementary_HMPV burden.docx
